# Supplementary material for: Fourteen-Year Temporal Trends in Patients Hospitalized for Mitral Regurgitation: The Increasing Burden of Mitral Valve Prolapse in Men
Source: J Clin Med. 2022 Jun 8;11(12):3289. doi: 10.3390/jcm11123289 (PMC9225648; doi:10.3390/jcm11123289)
Supplement: Supplementary file 1 [file jcm-11-03289-s001.zip]

Archive with 1 entries (1 files):
- jcm-1693865-supplementary.pdf
